# Supplementary material for: The Effectiveness of Professional Development in the Self-Efficacy of In-Service Teachers in STEM Education: A Meta-Analysis
Source: Behav Sci (Basel). 2025 Oct 6;15(10):1364. doi: 10.3390/bs15101364 (PMC12561411; doi:10.3390/bs15101364)
Supplement: Supplementary file 1 [file behavsci-15-01364-s001.zip]

Archive with 1 entries (1 files):
- behavsci-3793154-supplementary.pdf
